# Supplementary material for: Tryptophan Metabolism ‘Hub’ Gene Expression Associates with Increased Inflammation and Severe Disease Outcomes in COVID-19 Infection and Inflammatory Bowel Disease
Source: Int J Mol Sci. 2022 Nov 26;23(23):14776. doi: 10.3390/ijms232314776 (PMC9737535; doi:10.3390/ijms232314776)
Supplement: Supplementary file 1 [file ijms-23-14776-s001.zip]

Archive with 1 entries (1 files):
- ijms-2021118-supplementary.pdf
